# Supplementary material for: Patterning in stratified epithelia depends on cell–cell adhesion
Source: Life Sci Alliance. 2024 Jul 18;7(9):e202402893. doi: 10.26508/lsa.202402893 (PMC11258421; doi:10.26508/lsa.202402893)
Supplement: Supplementary file 5 [file LSA-2024-02893_TableS1.xlsx]

## Sheet: Supplementary_table_1
Regulation	Ensembl ID	log2 Fold Change	Adj.Pval	Symbol	Chr	Type	HWT_1	HWT_2	LWT_1	LWT_2
Up	ENSG00000242366	7.2283	0.000441	UGT1A8	2q37.1	protein_coding	4.43636	5.25958	2	2
Up	ENSG00000196407	7.02329	0.00105	THEM5	1q21.3	protein_coding	5.21821	3.98126	2	2
Up	ENSG00000188373	6.07425	1.18e-05	C10orf99	10q23.1	protein_coding	6.4947	5.44854	2.53458	2
Up	ENSG00000167741	5.335	0.0205	GGT6	17p13.2	protein_coding	4.80119	4.16493	2.29191	2
Up	ENSG00000249007	5.10699	0.0012		1q32.1	lncRNA	5.37081	4.94501	2.53458	2
Up	ENSG00000095585	4.92192	0.00216	BLNK	10q24.1	protein_coding	4.90483	5.13306	2.29191	2.31846
Up	ENSG00000123358	4.40942	7.48e-05	NR4A1	12q13.13	protein_coding	8.28232	6.78321	4.12562	3.31151
Up	ENSG00000164938	4.2817	0.0011	TP53INP1	8q22.1	protein_coding	5.95755	4.24868	2.53458	2.57918
Up	ENSG00000187634	4.20945	0.000148	SAMD11	1p36.33	protein_coding	5.83169	5.21863	2.92375	2.31846
Up	ENSG00000261011	4.06259	0.00263	AGAP11	10q23.2	transcribed_unprocessed_pseudogene	5.54133	4.66918	2	2.99132
Up	ENSG00000283992	4.03578	7.81e-09	SLURP2	8q24.3	protein_coding	7.3838	6.11687	3.88406	2.79992
Up	ENSG00000142973	3.96584	0.00291	CYP4B1	1p33	protein_coding	5.40656	4.60707	2.53458	2.57918
Up	ENSG00000196167	3.86947	0.00609	COLCA1	11q23.1	lncRNA	5.47552	4.24868	2.29191	2.79992
Up	ENSG00000105289	3.78096	8.27e-13	TJP3 ENSG00000105289	19p13.3	protein_coding	7.39274	6.94259	4.0495	3.57338
Up	ENSG00000143412	3.71739	0.0276	ANXA9	1q21.3	protein_coding	4.50393	4.47419	2.53458	2.31846
Up	ENSG00000002726	3.67456	0.00043	AOC1	7q36.1	protein_coding	5.66457	5.41267	2.29191	3.31151
Up	ENSG00000156284	3.63555	2.91e-10	CLDN8	21q22.11	protein_coding	7.39274	6.57185	4.12562	3.44838
Up	ENSG00000100033	3.60805	2.62e-05	PRODH	22q11.21	protein_coding	7.09699	5.0421	3.08495	3.68841
Up	ENSG00000163331	3.59893	0.019	DAPL1	2q24.1	protein_coding	5.2579	3.98126	2.29191	2.79992
Up	ENSG00000115457	3.56317	0.021	IGFBP2	2q35	protein_coding	5.1354	4.07601	2.74225	2.31846
Up	ENSG00000262209	3.55293	0.0528	PCDHGB3	5q31.3	protein_coding	4.21226	4.54216	2	2.79992
Up	ENSG00000140481	3.48275	0.0213	CCDC33	15q24.1	protein_coding	4.85394	4.40287	2.53458	2.57918
Up	ENSG00000204060	3.42115	0.000251	FOXO6	1p34.2	protein_coding	5.80515	5.41267	3.08495	2.99132
Up	ENSG00000237512	3.4181	0.00478	UNC5B-AS1	10q22.1	lncRNA	5.33414	4.78591	2.92375	2.57918
Up	ENSG00000167768	3.40521	0.0115	KRT1	12q13.13	protein_coding	9.44836	7.49906	5.91918	4.89181
Up	ENSG00000137872	3.39661	0.00953	SEMA6D	15q21.1	protein_coding	7.8346	6.16077	4.56893	3.57338
Up	ENSG00000152785	3.39081	1.35e-05	BMP3	4q21.21	protein_coding	6.31823	5.84816	2.92375	3.68841
Up	ENSG00000102837	3.36005	1.72e-06	OLFM4	13q14.3	protein_coding	8.87072	8.09331	5.68771	4.79244
Up	ENSG00000137868	3.33923	1.83e-07	STRA6	15q24.1	protein_coding	6.8725	6.16077	3.69715	3.68841
Up	ENSG00000106541	3.3281	7.88e-12	AGR2	7p21.1	protein_coding	7.89248	7.16367	4.95006	3.79494
Up	ENSG00000177694	3.28637	0.0166	NAALADL2	3q26.31	protein_coding	4.95399	4.94501	3.22993	2
Up	ENSG00000186204	3.26416	2.99e-11	CYP4F12	19p13.12	protein_coding	8.11411	6.96753	4.90757	4.2342
Up	ENSG00000186529	3.25018	5.08e-22	CYP4F3	19p13.12	protein_coding	8.97858	8.16512	5.68771	5.26979
Up	ENSG00000145703	3.23565	0.0248	IQGAP2	5q13.3	protein_coding	5.00152	4.32783	2.74225	2.57918
Up	ENSG00000279141	3.20198	0.00815	LINC01451	9q34.3	lncRNA	5.54133	4.47419	2.74225	2.99132
Up	ENSG00000104081	3.16331	0.00276	BMF	15q15.1	protein_coding	6.11712	4.54216	2.92375	3.31151
Up	ENSG00000129151	3.13048	0.000602	BBOX1	11p14.2	protein_coding	6.05088	5.29941	3.59375	2.79992
Up	ENSG00000167964	3.11662	8.22e-08	RAB26	16p13.3	protein_coding	7.2912	6.30468	4.19791	3.98696
Up	ENSG00000214290	3.10343	0.0174	COLCA2	11q23.1	protein_coding	5.37081	4.47419	3.22993	2.31846
Up	ENSG00000116039	3.09237	0.0622	ATP6V1B1	2p13.3	protein_coding	5.21821	3.52418	2.29191	2.99132
Up	ENSG00000244457	3.05734	0.0618	ENO1P1	1q43	transcribed_processed_pseudogene	4.36546	4.78591	2	3.16028
Up	ENSG00000088340	2.9882	0.0334	FER1L4	20q11.22	transcribed_unitary_pseudogene	5.04754	4.32783	2.53458	2.99132
Up	ENSG00000277196	2.96325	5.97e-10		KI270734.1	protein_coding	7.53684	6.85177	4.51335	4.50919
Up	ENSG00000178372	2.95752	0.00788	CALML5	10p15.1	protein_coding	5.47552	5.13306	3.59375	2.31846
Up	ENSG00000157087	2.95193	0.000294	ATP2B2	3p25.3	protein_coding	6.09538	5.58368	3.69715	3.16028
Up	ENSG00000130701	2.91449	0.000112	RBBP8NL	20q13.33	protein_coding	6.26078	5.84816	3.96915	3.16028
Up	ENSG00000247095	2.91234	0.000117	MIR210HG ENSG00000247095	11p15.5	lncRNA	6.22118	5.73655	3.69715	3.44838
Up	ENSG00000197872	2.90382	3.59e-05	CYRIA	2p24.2	protein_coding	6.33688	5.92655	3.69715	3.68841
Up	ENSG00000162552	2.89013	0.00021	WNT4	1p36.12	protein_coding	6.26078	5.61558	3.79363	3.31151
Up	ENSG00000163435	2.88677	7.86e-08	ELF3	1q32.1	protein_coding	10.8846	10.2346	8.04517	7.33175
Up	ENSG00000165794	2.80145	6.07e-11	SLC39A2	14q11.2	protein_coding	7.92982	7.42899	5.47141	4.4452
Up	ENSG00000148357	2.7886	0.0241	HMCN2	9q34.11	protein_coding	4.85394	4.94501	3.08495	2.79992
Up	ENSG00000171401	2.77019	9.61e-06	KRT13	17q21.2	protein_coding	15.839	15.1761	13.1478	12.2732
Up	ENSG00000105880	2.75877	4.03e-06	DLX5	7q21.3	protein_coding	7.56083	6.26501	4.90757	3.98696
Up	ENSG00000181143	2.75411	5.38e-06	MUC16	19p13.2	protein_coding	9.30179	8.38464	6.43509	5.98368
Up	ENSG00000159674	2.75378	0.00537	SPON2	4p16.3	protein_coding	9.98325	9.05098	7.39367	6.07108
Up	ENSG00000242550	2.74725	0.0673	SERPINB10	18q21.33	protein_coding	4.63028	4.40287	2.74225	2.79992
Up	ENSG00000175065	2.73459	4.41e-06	DSG4	18q12.1	protein_coding	7.09699	6.24475	4.56893	3.89414
Up	ENSG00000100100	2.69044	0.007	PIK3IP1	22q12.2	protein_coding	5.54133	5.0883	3.36167	3.16028
Up	ENSG00000167183	2.67081	0.0177	PRR15L	17q21.32	protein_coding	5.33414	4.78591	3.08495	3.16028
Up	ENSG00000138411	2.63685	0.0131	HECW2	2q32.3	protein_coding	5.29653	5.0421	3.22993	3.16028
Up	ENSG00000171346	2.63522	2.72e-05	KRT15	17q21.2	protein_coding	15.1172	14.3307	12.4716	11.716
Up	ENSG00000091986	2.62802	0.0212	CCDC80	3q13.2	protein_coding	9.19338	7.92532	6.63061	5.37657
Up	ENSG00000185432	2.62644	0.000506	METTL7A	12q13.12	protein_coding	6.33688	5.87477	4.33247	3.16028
Up	ENSG00000165092	2.61689	0.0277	ALDH1A1	9q21.13	protein_coding	7.80811	6.39934	5.25124	4.2342
Up	ENSG00000074181	2.59625	5.6e-05	NOTCH3	19p13.12	protein_coding	9.33464	8.81036	6.95656	5.98368
Up	ENSG00000090238	2.58651	0.00236	YPEL3	16p11.2	protein_coding	5.98145	5.33816	3.69715	3.44838
Up	ENSG00000121858	2.58564	8.42e-08	TNFSF10	3q26.31	protein_coding	9.94425	9.33106	7.39367	6.77763
Up	ENSG00000273117	2.56923	0.0795	INSIG1-DT	7q36.3	lncRNA	4.68953	4.40287	2.92375	2.79992
Up	ENSG00000125740	2.54406	0.000204	FOSB	19q13.32	protein_coding	11.1924	10.0308	8.33693	8.04355
Up	ENSG00000132746	2.53303	0.00428	ALDH3B2	11q13.2	protein_coding	6.33688	4.94501	3.59375	3.79494
Up	ENSG00000235863	2.52148	0.000115	B3GALT4	6p21.32	protein_coding	6.62182	5.92655	4.0495	4.1564
Up	ENSG00000142619	2.51469	0.00388	PADI3	1p36.13	protein_coding	6.24112	5.25958	4.12562	3.16028
Up	ENSG00000162645	2.501	0.0266	GBP2	1p22.2	protein_coding	5.63473	4.47419	3.22993	3.31151
Up	ENSG00000139946	2.49886	0.0523	PELI2	14q22.3	protein_coding	4.80119	4.78591	3.22993	2.79992
Up	ENSG00000167103	2.46526	0.0924	PIP5KL1	9q34.11	protein_coding	4.85394	4.32783	3.22993	2.57918
Up	ENSG00000107159	2.44733	0.00705	CA9	9p13.3	protein_coding	5.29653	5.67734	3.36167	3.68841
Up	ENSG00000251348	2.4082	0.00614	HSPD1P11	5q15	processed_pseudogene	5.88336	5.41267	4.0495	3.16028
Up	ENSG00000167656	2.33841	0.0225	LY6D	8q24.3	protein_coding	5.29653	5.13306	3.48237	3.31151
Up	ENSG00000070808	2.32143	0.0073	CAMK2A	5q32	protein_coding	6.46109	4.99437	4.12562	3.68841
Up	ENSG00000186442	2.31385	0.000274	KRT3	12q13.13	protein_coding	6.33688	6.39934	4.67406	3.79494
Up	ENSG00000070526	2.30045	0.000526	ST6GALNAC1	17q25.1	protein_coding	6.24112	6.07159	3.96915	4.30802
Up	ENSG00000104140	2.29914	1.19e-22	RHOV	15q15.1	protein_coding	9.56369	9.23165	7.41658	6.79057
Up	ENSG00000005102	2.29638	0.000141	MEOX1	17q21.31	protein_coding	6.478	6.24475	4.33247	4.30802
Up	ENSG00000170379	2.28899	0.0824	TCAF2	7q35	protein_coding	5.00152	4.47419	2.92375	3.31151
Up	ENSG00000166165	2.28139	0.000867	CKB	14q32.33	protein_coding	6.66675	5.70725	4.33247	4.1564
Up	ENSG00000163131	2.2632	0.00404	CTSS	1q21.3	protein_coding	6.20096	5.41267	3.96915	3.89414
Up	ENSG00000186517	2.25865	0.0185	ARHGAP30	1q23.3	protein_coding	6.26078	4.66918	3.88406	3.68841
Up	ENSG00000087258	2.21916	0.0919	GNAO1	16q13	protein_coding	4.56849	4.99437	3.48237	2.79992
Up	ENSG00000234678	2.21498	6.5e-09	ELF3-AS1	1q32.1	lncRNA	7.63806	7.39263	5.25124	5.56901
Up	ENSG00000146411	2.20548	0.027	SLC2A12	6q23.2	protein_coding	5.54133	5.17648	3.08495	3.98696
Up	ENSG00000188277	2.18865	0.0738	C15orf62	15q15.1	protein_coding	5.1774	4.54216	3.22993	3.31151
Up	ENSG00000160325	2.18803	0.0223	CACFD1	9q34.2	protein_coding	5.29653	5.3759	3.59375	3.57338
Up	ENSG00000167525	2.18244	0.0153	PROCA1	17q11.2	protein_coding	5.63473	5.29941	3.69715	3.68841
Up	ENSG00000116962	2.17554	0.023	NID1	1q42.3	protein_coding	6.02811	4.94501	4.12562	3.31151
Up	ENSG00000135116	2.15115	0.000408	HRK	12q24.22	protein_coding	6.69594	6.07159	4.45554	4.50919
Up	ENSG00000035664	2.10947	0.00429	DAPK2	15q22.31	protein_coding	6.62182	5.44854	4.19791	4.37824
Up	ENSG00000092295	2.10113	3.44e-12	TGM1	14q12	protein_coding	8.49654	8.03554	6.34244	6.13332
Up	ENSG00000267078	2.0951	0.00431		17q25.1	lncRNA	6.09538	5.70725	4.0495	4.1564
Up	ENSG00000171368	2.07237	0.00436	TPPP	5p15.33	protein_coding	6.13854	5.70725	4.12562	4.1564
Up	ENSG00000170667	2.0605	5.13e-08	RASA4B	7q22.1	protein_coding	8.39785	7.48186	6.13711	5.89065
Up	ENSG00000271880	2.05468	0.00258		10q23.2	lncRNA	6.62182	5.73655	4.56893	4.2342
Up	ENSG00000137975	2.05097	1.81e-12	CLCA2 ENSG00000137975	1p22.3	protein_coding	8.82191	8.52981	7.00774	6.23144
Up	ENSG00000006377	2.04949	0.0304	DLX6	7q21.3	protein_coding	5.21821	5.48353	3.69715	3.68841
Up	ENSG00000175274	2.03355	1.84e-05	TP53I11	11p11.2	protein_coding	7.89248	6.91722	5.87576	5.11387
Up	ENSG00000166046	2.02129	0.00844	TCP11L2	12q23.3	protein_coding	6.18045	5.55106	3.88406	4.37824
Up	ENSG00000105808	2.01334	3.9e-11	RASA4	7q22.1	protein_coding	9.1118	8.259	6.70692	6.84117
Up	ENSG00000120278	2.00655	0.0159	PLEKHG1	6q25.1	protein_coding	6.22118	5.25958	4.33247	3.79494
Up	ENSG00000087128	1.98587	0.0147	TMPRSS11E	4q13.2	protein_coding	6.18045	5.29941	4.19791	3.98696
Up	ENSG00000284526	1.98349	0.0491		17q25.1	protein_coding	5.88336	4.72873	3.96915	3.57338
Up	ENSG00000146278	1.96371	6.94e-06	PNRC1	6q15	protein_coding	7.73968	7.05155	5.831	5.23236
Up	ENSG00000170477	1.94176	9.97e-25	KRT4	12q13.13	protein_coding	10.4431	10.004	8.48875	8.10696
Up	ENSG00000030419	1.94045	3.97e-13	IKZF2	2q34	protein_coding	8.90862	8.55881	7.07647	6.55318
Up	ENSG00000006459	1.93988	0.00168	KDM7A	7q34	protein_coding	6.68141	6.00089	4.62245	4.62924
Up	ENSG00000186480	1.93035	3.44e-12	INSIG1	7q36.3	protein_coding	8.50481	8.22321	6.59089	6.37574
Up	ENSG00000238105	1.92963	0.0897	GOLGA2P5 ENSG00000238105	12q23.1	transcribed_unprocessed_pseudogene	5.5088	4.54216	3.59375	3.57338
Up	ENSG00000169184	1.91751	2.97e-07	MN1	22q12.1	protein_coding	8.14619	7.56589	6.3264	5.65639
Up	ENSG00000141068	1.88191	1.19e-05	KSR1	17q11.2	protein_coding	7.19225	7.03984	5.41185	5.26979
Up	ENSG00000185522	1.85675	0.0367	LMNTD2	11p15.5	protein_coding	5.90852	5.21863	3.69715	4.30802
Up	ENSG00000253154	1.85549	0.0639		8q21.2	lncRNA	5.63473	4.89391	3.79363	3.79494
Up	ENSG00000171631	1.85265	0.0187	P2RY6	11q13.4	protein_coding	5.85776	5.67734	4.39532	3.89414
Up	ENSG00000197580	1.85249	0.0391	BCO2	11q23.1	protein_coding	5.85776	5.13306	3.88406	4.07417
Up	ENSG00000100767	1.85143	0.0135	PAPLN	14q24.2	protein_coding	6.93505	5.70725	5.25124	3.98696
Up	ENSG00000250685	1.84767	0.0738		16q24.1	lncRNA	5.60426	4.89391	4.0495	3.44838
Up	ENSG00000132274	1.84477	2.18e-08	TRIM22	11p15.4	protein_coding	8.00171	7.69093	6.15538	5.98368
Up	ENSG00000185112	1.84286	0.0166	FAM43A	3q29	protein_coding	6.24112	5.44854	4.26676	4.30802
Up	ENSG00000176092	1.83691	1.41e-09	CRYBG2	1p36.11	protein_coding	8.13557	7.92532	6.3264	6.17337
Up	ENSG00000108984	1.8368	0.00873	MAP2K6 ENSG00000108984	17q24.3	protein_coding	6.00497	6.00089	4.56893	4.1564
Up	ENSG00000132530	1.83179	0.0235	XAF1	17p13.1	protein_coding	5.6938	5.64679	4.0495	4.1564
Up	ENSG00000213648	1.82734	0.0402	SULT1A4	16p11.2	protein_coding	4.90483	6.45329	4.45554	4.07417
Up	ENSG00000164120	1.81428	2.71e-12	HPGD	4q34.1	protein_coding	9.22376	8.66932	7.35467	6.99436
Up	ENSG00000243244	1.80246	7.23e-12	STON1	2p16.3	protein_coding	9.10366	8.64248	7.33877	6.85355
Up	ENSG00000014257	1.79388	0.00157	ACP3	3q22.1	protein_coding	6.478	6.45329	4.99133	4.62924
Up	ENSG00000163531	1.78977	3.66e-07	NFASC	1q32.1	protein_coding	7.71137	7.50759	5.89764	5.89065
Up	ENSG00000180155	1.77748	0.0133	LYNX1	8q24.3	protein_coding	6.29933	5.90089	4.90757	3.98696
Up	ENSG00000185630	1.75898	2.35e-15	PBX1	1q23.3	protein_coding	9.39373	9.0245	7.62761	7.32287
Up	ENSG00000225138	1.75774	0.000515	SLC9A3-AS1	5p15.33	lncRNA	7.41924	6.5053	5.41185	5.34185
Up	ENSG00000168071	1.74692	0.012	CCDC88B	11q13.1	protein_coding	6.63695	5.64679	4.72388	4.57047
Up	ENSG00000143217	1.74637	9.63e-10	NECTIN4	1q23.3	protein_coding	9.17795	8.6769	7.55377	6.80339
Up	ENSG00000170345	1.7423	4.51e-06	FOS	14q24.3	protein_coding	12.9469	12.448	11.1789	10.7458
Up	ENSG00000186832	1.7406	0.00109	KRT16	17q21.2	protein_coding	7.20246	6.41755	5.44194	4.98478
Up	ENSG00000162591	1.73704	0.00133	MEGF6	1p36.32	protein_coding	6.76643	6.39934	4.90757	5.07211
Up	ENSG00000234869	1.73163	0.064		22q13.31	lncRNA	5.80515	5.0421	4.12562	3.89414
Up	ENSG00000170835	1.72511	0.0252	CEL	9q34.13	protein_coding	5.85776	5.70725	4.39532	4.1564
Up	ENSG00000164136	1.72065	0.00595	IL15	4q31.21	protein_coding	6.51122	6.02484	4.81865	4.62924
Up	ENSG00000197641	1.71913	6.63e-08	SERPINB13 ENSG00000197641	18q21.33	protein_coding	11.5329	11.1406	9.82689	9.41523
Up	ENSG00000185215	1.7118	2.36e-13	TNFAIP2	14q32.32	protein_coding	9.29941	8.85113	7.51184	7.28681
Up	ENSG00000274292	1.71021	0.0289		12q24.31	lncRNA	5.90852	5.64679	4.0495	4.50919
Up	ENSG00000198074	1.70729	0.0312	AKR1B10	7q33	protein_coding	5.90852	5.64679	3.96915	4.57047
Up	ENSG00000214783	1.70301	0.00102	POLR2J4	7p13	lncRNA	7.12945	6.45329	5.34974	5.11387
Up	ENSG00000284981	1.70225	0.00177	UPK3BL2	7q22.1	protein_coding	6.89785	6.36222	4.90757	5.23236
Up	ENSG00000159714	1.69259	0.0744	ZDHHC1	16q22.1	protein_coding	5.88336	4.94501	4.12562	3.98696
Up	ENSG00000181035	1.6892	0.0123	SLC25A42	19p13.11	protein_coding	6.62182	5.76528	4.86379	4.57047
Up	ENSG00000149021	1.68693	5.27e-23	SCGB1A1	11q12.3	protein_coding	10.3983	10.4731	8.4779	8.99674
Up	ENSG00000163207	1.66913	3.88e-11	IVL	1q21.3	protein_coding	9.27544	8.68444	7.44656	7.27765
Up	ENSG00000057149	1.66617	0.00311	SERPINB3	18q21.33	protein_coding	6.93505	6.24475	5.21686	4.93904
Up	ENSG00000006025	1.66421	8.29e-11	OSBPL7	17q21.32	protein_coding	9.1333	8.57107	7.30643	7.17289
Up	ENSG00000109107	1.65586	2.76e-07	ALDOC	17q11.2	protein_coding	7.98998	7.76391	6.40486	6.13332
Up	ENSG00000256812	1.65386	0.0157	CAPNS2	16q12.2	protein_coding	6.20096	5.87477	4.56893	4.57047
Up	ENSG00000228526	1.64664	0.00496	MIR34AHG	1p36.22	lncRNA	7.16119	6.22421	5.5286	4.84298
Up	ENSG00000080573	1.64505	0.00059	COL5A3	19p13.2	protein_coding	7.21259	6.82474	5.76113	5.11387
Up	ENSG00000267368	1.63934	0.00355	UPK3BL1	7q22.1	protein_coding	9.61998	9.16045	8.12614	7.34057
Up	ENSG00000138764	1.62765	3.89e-05	CCNG2	4q21.1	protein_coding	7.73968	7.22699	6.1186	5.73877
Up	ENSG00000197183	1.62757	0.0136	NOL4L	20q11.21	protein_coding	6.478	5.87477	4.62245	4.84298
Up	ENSG00000134215	1.62481	6.17e-20	VAV3	1p13.3	protein_coding	9.80383	9.57161	8.15367	8.00523
Up	ENSG00000127954	1.62403	1.34e-08	STEAP4	7q21.12	protein_coding	8.3203	8.14341	6.81432	6.45911
Up	ENSG00000125968	1.62173	1.13e-09	ID1	20q11.21	protein_coding	13.2744	12.9377	11.6564	11.3141
Up	ENSG00000114796	1.6207	0.00191	KLHL24 ENSG00000114796	3q27.1	protein_coding	6.9832	6.43553	5.25124	5.19393
Up	ENSG00000099260	1.62052	1.89e-05	PALMD	1p21.2	protein_coding	8.11411	7.3741	6.34244	6.09213
Up	ENSG00000068078	1.62026	4.01e-14	FGFR3	4p16.3	protein_coding	10.0666	9.51777	8.37641	8.02177
Up	ENSG00000179583	1.6154	0.0725	CIITA	16p13.13	protein_coding	5.80515	5.41267	3.69715	4.62924
Up	ENSG00000184557	1.609	0.00399	SOCS3	17q25.3	protein_coding	6.66675	6.3809	5.21686	4.84298
Up	ENSG00000104419	1.60601	5.32e-05	NDRG1	8q24.22	protein_coding	10.473	10.063	8.93192	8.38794
Up	ENSG00000047346	1.60389	0.000116	FAM214A	15q21.3	protein_coding	7.89877	7.08611	5.91918	6.09213
Up	ENSG00000167757	1.59608	0.000633	KLK11	19q13.41	protein_coding	7.37481	6.75485	5.73707	5.41048
Up	ENSG00000187091	1.5954	1.73e-05	PLCD1	3p22.2	protein_coding	7.92366	7.65301	6.5774	5.81671
Up	ENSG00000149927	1.58523	0.0821	DOC2A	16p11.2	protein_coding	5.90852	5.17648	3.88406	4.50919
Up	ENSG00000179388	1.584	0.00915	EGR3	8p21.3	protein_coding	7.08601	6.00089	5.1085	5.23236
Up	ENSG00000188747	1.57806	0.0916	NOXA1	9q34.3	protein_coding	5.66457	5.17648	3.96915	4.2342
Up	ENSG00000099377	1.57679	0.0395	HSD3B7	16p11.2	protein_coding	6.35529	5.58368	4.19791	4.93904
Up	ENSG00000105516	1.5681	0.000239	DBP	19q13.33	protein_coding	7.19225	7.01614	5.61034	5.62784
Up	ENSG00000164463	1.56068	0.0345	CREBRF	5q35.1	protein_coding	6.37347	5.55106	4.67406	4.57047
Up	ENSG00000189433	1.55481	0.075	GJB4	1p34.3	protein_coding	5.72246	5.58368	4.67406	3.79494
Up	ENSG00000124107	1.55087	0.00104	SLPI	20q13.12	protein_coding	6.95933	6.7691	5.47141	5.34185
Up	ENSG00000104368	1.55056	0.0179	PLAT	8p11.21	protein_coding	6.11712	6.13898	4.81865	4.62924
Up	ENSG00000143382	1.54596	0.0261	ADAMTSL4	1q21.2	protein_coding	6.11712	5.90089	4.51335	4.74007
Up	ENSG00000115738	1.54406	0.000885	ID2	2p25.1	protein_coding	9.76476	9.40137	8.36468	7.68336
Up	ENSG00000130707	1.53466	3.75e-23	ASS1	9q34.11	protein_coding	10.2683	10.1635	8.82184	8.54502
Up	ENSG00000134107	1.53265	2.46e-10	BHLHE40	3p26.1	protein_coding	9.12528	8.6502	7.38596	7.40926
Up	ENSG00000105514	1.52605	9.44e-07	RAB3D ENSG00000105514	19p13.2	protein_coding	8.54947	8.06471	7.07647	6.53792
Up	ENSG00000165548	1.52368	0.000763	TMEM63C ENSG00000165548	14q24.3	protein_coding	7.59997	6.87831	6.02234	5.59873
Up	ENSG00000180638	1.52197	0.0895	SLC47A2	17p11.2	protein_coding	5.63473	5.41267	3.96915	4.4452
Up	ENSG00000244242	1.52009	0.0718	IFITM10	11p15.5	protein_coding	6.02811	5.29941	4.51335	4.2342
Up	ENSG00000136155	1.51663	1.55e-05	SCEL	13q22.3	protein_coding	7.63052	7.52449	6.08086	6.15349
Up	ENSG00000166387	1.51153	7.94e-09	PPFIBP2	11p15.4	protein_coding	8.53743	8.34713	7.09552	6.81609
Up	ENSG00000163346	1.49813	8.19e-07	PBXIP1	1q21.3	protein_coding	8.18273	7.86025	6.59089	6.55318
Up	ENSG00000163683	1.49718	1.58e-06	SMIM14	4p14	protein_coding	7.89877	7.94429	6.31018	6.61265
Up	ENSG00000123384	1.49445	6.99e-05	LRP1	12q13.3	protein_coding	11.8683	11.3512	10.3174	9.94121
Up	ENSG00000162636	1.48541	1.62e-12	FAM102B	1p13.3	protein_coding	9.51539	9.13592	7.96456	7.76427
Up	ENSG00000165272	1.47377	5.4e-24	AQP3 ENSG00000165272	9p13.3	protein_coding	10.9306	10.6433	9.43094	9.21152
Up	ENSG00000185567	1.46948	0.0107	AHNAK2	14q32.33	protein_coding	12.5146	11.7128	10.8982	10.4735
Up	ENSG00000187554	1.46387	0.069	TLR5	1q41	protein_coding	5.80515	5.64679	4.62245	4.2342
Up	ENSG00000108602	1.46283	1.43e-07	ALDH3A1	17p11.2	protein_coding	9.36449	8.72521	7.89559	7.31394
Up	ENSG00000129595	1.4509	0.0279	EPB41L4A	5q22.2	protein_coding	6.55966	5.84816	4.90757	4.93904
Up	ENSG00000214021	1.43838	0.0592	TTLL3	3p25.3	protein_coding	6.40916	5.48353	4.86379	4.57047
Up	ENSG00000107968	1.43416	0.00518	MAP3K8	10p11.23	protein_coding	6.66675	6.6814	5.21686	5.44361
Up	ENSG00000157514	1.42555	1.45e-09	TSC22D3	Xq22.3	protein_coding	9.53974	8.93569	7.89559	7.8221
Up	ENSG00000172201	1.42453	3.14e-06	ID4	6p22.3	protein_coding	8.48822	8.1046	7.16028	6.61265
Up	ENSG00000181449	1.41779	0.00102	SOX2	3q26.33	protein_coding	7.74667	6.97983	6.15538	5.93791
Up	ENSG00000182179	1.41699	0.00964	UBA7	3p21.31	protein_coding	6.66675	6.66625	4.95006	5.65639
Up	ENSG00000123095	1.40983	0.0113	BHLHE41	12p12.1	protein_coding	7.0298	6.26501	5.41185	5.34185
Up	ENSG00000102349	1.40759	0.000378	KLF8 ENSG00000102349	Xp11.21	protein_coding	7.99586	7.22699	6.24342	6.35847
Up	ENSG00000124593	1.4052	5.04e-06		6p21.1	protein_coding	8.30618	7.93167	6.92496	6.56828
Up	ENSG00000165125	1.39953	0.00117	TRPV6	7q34	protein_coding	7.76744	7.02804	6.27719	5.89065
Up	ENSG00000185561	1.39796	2.82e-06	TLCD2	17p13.3	protein_coding	8.51713	7.99367	6.97725	6.84117
Up	ENSG00000072310	1.38845	1.02e-06	SREBF1	17p11.2	protein_coding	11.9164	11.5495	10.5187	10.1786
Up	ENSG00000162738	1.386	0.0324	VANGL2	1q23.2	protein_coding	6.71031	5.95176	5.31765	4.84298
Up	ENSG00000157873	1.38578	0.0304	TNFRSF14	1p36.32	protein_coding	6.55966	5.97653	5.14553	4.89181
Up	ENSG00000113448	1.38566	0.00749	PDE4D	5q12.1	protein_coding	6.89785	6.5555	5.61034	5.23236
Up	ENSG00000184828	1.37866	0.00714	ZBTB7C ENSG00000184828	18q21.1	protein_coding	7.27195	6.65094	5.98196	5.30627
Up	ENSG00000069812	1.37463	4.31e-10	HES2	1p36.31	protein_coding	9.91041	9.30684	8.36468	8.1825
Up	ENSG00000144476	1.36647	1.04e-11	ACKR3	2q37.3	protein_coding	9.35079	9.10535	7.93842	7.8221
Up	ENSG00000144452	1.36357	0.0609	ABCA12	2q35	protein_coding	6.11712	5.76528	4.81865	4.62924
Up	ENSG00000075399	1.35493	0.0216	VPS9D1	16q24.3	protein_coding	6.88523	6.13898	5.21686	5.37657
Up	ENSG00000104267	1.35304	6.09e-05	CA2	8q21.2	protein_coding	11.8433	11.4797	10.5275	10.0833
Up	ENSG00000188177	1.35073	0.0503	ZC3H6	2q14.1	protein_coding	5.98145	6.07159	4.77204	4.84298
Up	ENSG00000123933	1.34883	0.00152	MXD4	4p16.3	protein_coding	7.51243	7.00414	6.1186	5.84178
Up	ENSG00000171992	1.34683	0.00402	SYNPO	5q33.1	protein_coding	7.24258	6.74045	5.831	5.62784
Up	ENSG00000254413	1.34166	0.0431	CHKB-CPT1B	22q13.33	protein_coding	6.62182	5.84816	4.95006	5.15446
Up	ENSG00000187398	1.33999	0.00864	LUZP2	11p14.3	protein_coding	6.65193	6.7691	5.58361	5.30627
Up	ENSG00000143409	1.33984	0.0209	MINDY1	1q21.3	protein_coding	6.31823	6.53896	5.07049	5.30627
Up	ENSG00000164683	1.33899	0.0126	HEY1	8q21.13	protein_coding	6.9832	6.3809	5.50028	5.41048
Up	ENSG00000169926	1.33446	0.00111	KLF13	15q13.3	protein_coding	10.3692	9.80046	8.95818	8.5901
Up	ENSG00000164850	1.33197	0.0563	GPER1	7p22.3	protein_coding	6.26078	5.82106	4.90757	4.79244
Up	ENSG00000011347	1.33114	0.00218	SYT7	11q12.2	protein_coding	7.80141	7.16367	6.53616	5.84178
Up	ENSG00000110852	1.32801	5.38e-06	CLEC2B	12p13.31	protein_coding	8.0813	8.04728	6.8707	6.6557
Up	ENSG00000196139	1.32595	0.005	AKR1C3	10p15.1	protein_coding	7.14011	6.71123	5.7126	5.65639
Up	ENSG00000113916	1.32526	0.00497	BCL6	3q27.3	protein_coding	7.47924	6.72591	5.7848	5.98368
Up	ENSG00000110446	1.32506	0.0577	SLC15A3	11q12.2	protein_coding	6.02811	6.28498	5.28483	4.50919
Up	ENSG00000136235	1.32423	0.00145	GPNMB	7p15.3	protein_coding	12.7409	12.1628	11.3258	10.9678
Up	ENSG00000001617	1.32302	2.22e-10	SEMA3F	3p21.31	protein_coding	9.76304	9.33346	8.39575	8.09137
Up	ENSG00000184574	1.32208	0.0104	LPAR5	12p13.31	protein_coding	6.79369	6.6814	5.7126	5.23236
Up	ENSG00000109819	1.32145	0.000752	PPARGC1A	4p15.2	protein_coding	7.40163	7.33632	6.27719	5.89065
Up	ENSG00000168961	1.31869	0.00187	LGALS9	17q11.2	protein_coding	7.48761	6.97983	6.00229	5.98368
Up	ENSG00000134757	1.31495	3.06e-23	DSG3	18q12.1	protein_coding	12.1256	11.7803	10.7647	10.5257
Up	ENSG00000196839	1.31098	0.0099	ADA	20q13.12	protein_coding	7.17162	6.52223	5.7126	5.56901
Up	ENSG00000158055	1.30788	5.78e-07	GRHL3 ENSG00000158055	1p36.11	protein_coding	8.37095	8.49594	7.29823	6.98314
Up	ENSG00000124762	1.29949	1.71e-10	CDKN1A	6p21.2	protein_coding	9.84513	9.36664	8.26724	8.40486
Up	ENSG00000266094	1.29848	1.15e-07	RASSF5	1q32.1	protein_coding	9.12528	8.66551	7.74688	7.50653
Up	ENSG00000118515	1.29534	0.00866	SGK1	6q23.2	protein_coding	8.01336	6.78321	6.42005	6.11287
Up	ENSG00000117318	1.28782	0.000341	ID3	1p36.12	protein_coding	12.3554	12.0403	11.153	10.6426
Up	ENSG00000137834	1.28673	6.07e-09	SMAD6	15q22.31	protein_coding	9.59889	9.17123	8.30045	7.92539
Up	ENSG00000107821	1.2853	0.0399	KAZALD1	10q24.31	protein_coding	6.44399	6.11687	5.21686	4.98478
Up	ENSG00000187609	1.28237	0.0351	EXD3	9q34.3	protein_coding	6.71031	6.09441	5.14553	5.34185
Up	ENSG00000088280	1.28222	0.00016	ASAP3	1p36.12	protein_coding	8.44589	7.84014	7.15121	6.64149
Up	ENSG00000074964	1.27812	0.0136	ARHGEF10L	1p36.13	protein_coding	7.17162	6.5053	5.80808	5.50767
Up	ENSG00000171962	1.2755	0.0556	DRC3	17p11.2	protein_coding	6.35529	6.0484	5.28483	4.74007
Up	ENSG00000130304	1.275	0.0021	SLC27A1	19p13.11	protein_coding	7.37481	7.07468	6.09986	5.91447
Up	ENSG00000013364	1.27064	7.67e-18	MVP	16p11.2	protein_coding	10.3325	10.1622	9.05381	8.91347
Up	ENSG00000198417	1.26864	0.0336	MT1F	16q13	protein_coding	6.59108	6.36222	5.58361	4.93904
Up	ENSG00000271447	1.26207	1.23e-14	MMP28	17q12	protein_coding	10.0009	9.87812	8.80457	8.55642
Up	ENSG00000204397	1.2598	0.0255	CARD16	11q22.3	transcribed_unprocessed_pseudogene	6.5437	6.41755	5.38113	5.23236
Up	ENSG00000105357	1.25054	0.000299	MYH14	19q13.33	protein_coding	11.0604	10.6833	9.84107	9.40054
Up	ENSG00000164603	1.24859	0.0677	BMT2	7q31.1	protein_coding	6.20096	5.95176	4.90757	4.98478
Up	ENSG00000124313	1.24852	0.0263	IQSEC2	Xp11.22	protein_coding	6.65193	6.3809	5.47141	5.23236
Up	ENSG00000149212	1.2423	3.62e-11	SESN3	11q21	protein_coding	10.5648	10.0973	9.27883	8.92524
Up	ENSG00000110628	1.23532	0.00293	SLC22A18	11p15.4	protein_coding	7.60767	7.07468	6.06162	6.28726
Up	ENSG00000134698	1.2339	0.0181	AGO4	1p34.3	protein_coding	6.78012	6.61982	5.7126	5.34185
Up	ENSG00000273033	1.23363	0.021	LINC02035	3q21.1	lncRNA	6.63695	6.5555	5.47141	5.41048
Up	ENSG00000172478	1.23195	0.00121	MAB21L4	2q37.3	protein_coding	7.59997	7.31704	6.40486	6.13332
Up	ENSG00000102287	1.23078	0.0279	GABRE	Xq28	protein_coding	10.3267	9.46622	8.77534	8.697
Up	ENSG00000183421	1.2301	9.7e-15	RIPK4	21q22.3	protein_coding	10.9715	10.5473	9.62699	9.4665
Up	ENSG00000111319	1.22184	1.15e-07	SCNN1A	12p13.31	protein_coding	8.94554	8.65787	7.56748	7.64115
Up	ENSG00000171223	1.21888	4.4e-05	JUNB	19p13.13	protein_coding	12.0368	11.7379	10.8694	10.4574
Up	ENSG00000108352	1.21391	4.5e-12	RAPGEFL1	17q21.1	protein_coding	10.9444	10.4074	9.56342	9.41523
Up	ENSG00000120738	1.21064	0.000101	EGR1	5q31.2	protein_coding	11.5933	11.2244	10.3886	10.0119
Up	ENSG00000126016	1.20919	7.46e-06	AMOT	Xq23	protein_coding	9.35079	8.68067	8.02543	7.66943
Up	ENSG00000066382	1.20906	4.31e-05	MPPED2	11p14.1	protein_coding	8.29668	7.98148	7.06685	6.85355
Up	ENSG00000073605	1.19809	0.0645	GSDMB	17q21.1	protein_coding	6.93505	5.92655	5.28483	5.50767
Up	ENSG00000268621	1.19673	2.45e-08	IGFL2-AS1	19q13.32	lncRNA	9.28987	8.95451	8.02046	7.87163
Up	ENSG00000169231	1.19498	0.041	THBS3	1q22	protein_coding	7.06379	6.30468	5.87576	5.26979
Up	ENSG00000105204	1.19331	0.077	DYRK1B	19q13.2	protein_coding	6.8725	5.84816	5.50028	5.15446
Up	ENSG00000141542	1.19268	0.0871	RAB40B	17q25.3	protein_coding	6.09538	6.00089	5.03145	4.89181
Up	ENSG00000168016	1.18787	0.00748	TRANK1	3p22.2	protein_coding	7.18197	6.96753	5.7848	6.09213
Up	ENSG00000105426	1.18756	0.00065	PTPRS	19p13.3	protein_coding	11.4523	10.9108	10.1211	9.91635
Up	ENSG00000186395	1.18553	2.03e-11	KRT10 ENSG00000186395	17q21.2	protein_coding	10.8822	10.3564	9.54967	9.36855
Up	ENSG00000172037	1.18489	7.57e-11	LAMB2	3p21.31	protein_coding	10.4083	9.91383	8.99161	9.01614
Up	ENSG00000111801	1.18374	0.00752	BTN3A3	6p22.2	protein_coding	7.15069	6.96753	5.80808	6.04972
Up	ENSG00000167941	1.18063	0.0261	SOST	17q21.31	protein_coding	6.9832	6.57185	5.91918	5.37657
Up	ENSG00000148180	1.18029	6.14e-05	GSN	9q33.2	protein_coding	11.7437	11.3237	10.5019	10.227
Up	ENSG00000178934	1.17887	4.33e-06	LGALS7B	19q13.2	protein_coding	8.47986	8.40304	7.40135	7.153
Up	ENSG00000158246	1.17596	0.00228	TENT5B	1p36.11	protein_coding	7.73265	7.24749	6.38951	6.35847
Up	ENSG00000157216	1.17514	7.55e-06	SSBP3	1p32.3	protein_coding	9.51743	8.96693	8.36468	7.7838
Up	ENSG00000261786	1.17478	0.0157		3p21.32	lncRNA	7.3838	6.66625	6.00229	5.89065
Up	ENSG00000059728	1.17248	2.74e-05	MXD1	2p13.3	protein_coding	8.45018	8.1046	7.11432	7.16298
Up	ENSG00000169242	1.17191	8.63e-06	EFNA1	1q22	protein_coding	8.56538	8.26404	7.24803	7.29591
Up	ENSG00000133477	1.17058	7.62e-07	FAM83F	22q13.1	protein_coding	9.75786	9.22132	8.56591	8.10178
Up	ENSG00000081189	1.16832	0.0702	MEF2C	5q14.3	protein_coding	6.29933	6.61982	5.76113	4.84298
Up	ENSG00000137752	1.16798	0.000162	CASP1	11q22.3	protein_coding	8.42861	8.13793	7.40898	6.81609
Up	ENSG00000143816	1.16202	3.85e-07	WNT9A	1q42.13	protein_coding	8.9364	8.82066	7.89559	7.5452
Up	ENSG00000142765	1.16147	1.43e-06	SYTL1	1p36.11	protein_coding	9.29465	8.7613	7.95937	7.84707
Up	ENSG00000150593	1.16092	7.62e-10	PDCD4	10q25.2	protein_coding	10.0053	9.66793	8.84453	8.52193
Up	ENSG00000204219	1.15877	0.0153	TCEA3	1p36.12	protein_coding	7.59997	6.81103	6.34244	5.91447
Up	ENSG00000102554	1.15478	2.31e-21	KLF5	13q22.1	protein_coding	11.2865	11.0911	10.0941	9.98406
Up	ENSG00000177169	1.15221	0.000377	ULK1	12q24.33	protein_coding	8.26294	7.7496	6.8707	6.93735
Up	ENSG00000107731	1.15193	8.29e-11	UNC5B	10q22.1	protein_coding	10.7879	10.3035	9.54274	9.28191
Up	ENSG00000070731	1.14565	4.42e-07	ST6GALNAC2	17q25.1	protein_coding	9.31596	8.90051	8.09808	7.87163
Up	ENSG00000213928	1.14383	0.00649	IRF9	14q12	protein_coding	7.49593	7.02804	6.20885	6.15349
Up	ENSG00000119801	1.14334	0.000247	YPEL5	2p23.1	protein_coding	7.98407	7.80598	6.81432	6.75141
Up	ENSG00000135960	1.14263	0.00298	EDAR	2q13	protein_coding	7.60767	7.25764	6.37399	6.30539
Up	ENSG00000114315	1.13602	1.96e-08	HES1	3q29	protein_coding	9.56765	9.18723	8.23323	8.29569
Up	ENSG00000185585	1.13529	2.57e-07	OLFML2A	9q33.3	protein_coding	10.1678	9.50718	8.83606	8.65164
Up	ENSG00000164211	1.13016	0.012	STARD4	5q22.1	protein_coding	7.0298	7.06316	5.7848	6.13332
Up	ENSG00000223573	1.12716	1.79e-07	TINCR	19p13.3	protein_coding	9.70858	9.58778	8.80457	8.1874
Up	ENSG00000197093	1.1258	0.000278	GAL3ST4	7q22.1	protein_coding	8.30618	7.96919	7.23091	6.82869
Up	ENSG00000274173	1.12378	0.00455		20p11.21	lncRNA	7.40163	7.21663	6.17343	6.28726
Up	ENSG00000133056	1.12062	8.19e-07	PIK3C2B	1q32.1	protein_coding	9.31125	8.87109	8.06946	7.92539
Up	ENSG00000136828	1.11959	0.00711	RALGPS1	9q33.3	protein_coding	7.33825	7.08611	6.19125	6.09213
Up	ENSG00000173267	1.11393	0.00516	SNCG	10q23.2	protein_coding	7.51243	7.17442	6.3264	6.23144
Up	ENSG00000177570	1.11132	0.0984	SAMD12	8q24.12	protein_coding	6.22118	6.07159	5.18163	5.07211
Up	ENSG00000171219	1.10673	3.14e-09	CDC42BPG	11q13.1	protein_coding	10.278	9.86325	9.12739	8.82509
Up	ENSG00000223745	1.10668	0.061	CCDC18-AS1	1p22.1	lncRNA	6.83363	6.22421	5.38113	5.65639
Up	ENSG00000134245	1.10443	0.0174	WNT2B	1p13.2	protein_coding	7.14011	6.8651	6.09986	5.79119
Up	ENSG00000099194	1.10358	3.2e-30	SCD	10q24.31	protein_coding	13.0916	12.9789	12.018	11.8433
Up	ENSG00000111199	1.1026	0.0106	TRPV4	12q24.11	protein_coding	7.52061	7.11986	6.508	5.98368
Up	ENSG00000143320	1.09774	1.04e-08	CRABP2	1q23.1	protein_coding	10.385	10.0528	9.35985	8.86843
Up	ENSG00000101493	1.09401	0.0242	ZNF516	18q23	protein_coding	7.18197	6.78321	6.15538	5.71183
Up	ENSG00000125434	1.09344	0.0931	SLC25A35	17p13.1	protein_coding	6.51122	6.09441	5.50028	5.07211
Up	ENSG00000168010	1.08885	0.0406	ATG16L2	11q13.4	protein_coding	7.27195	6.47084	5.98196	5.79119
Up	ENSG00000261068	1.08781	0.0865		6p21.1	lncRNA	6.59108	6.07159	5.38113	5.30627
Up	ENSG00000103888	1.08709	3.69e-08	CEMIP	15q25.1	protein_coding	9.25842	9.09408	8.15367	8.04894
Up	ENSG00000198435	1.08605	1.46e-06	NRARP	9q34.3	protein_coding	9.01378	8.75773	7.90642	7.72438
Up	ENSG00000130813	1.08444	0.0176	SHFL	19p13.2	protein_coding	7.06379	6.90437	5.89764	6.00603
Up	ENSG00000173805	1.08282	0.0346	HAP1	17q21.2	protein_coding	6.99499	6.57185	5.831	5.71183
Up	ENSG00000041353	1.08119	1.47e-06	RAB27B	18q21.2	protein_coding	9.04247	8.75057	7.78845	7.88375
Up	ENSG00000134755	1.07451	2.87e-12	DSC2	18q12.1	protein_coding	11.0414	10.7223	9.96018	9.66215
Up	ENSG00000135722	1.06469	0.0447	FBXL8	16q22.1	protein_coding	6.84671	6.52223	5.61034	5.76522
Up	ENSG00000151632	1.06418	2.1e-12	AKR1C2	10p15.1	protein_coding	10.0313	9.9596	8.98652	8.88662
Up	ENSG00000164342	1.06315	0.059	TLR3 ENSG00000164342	4q35.1	protein_coding	6.59108	6.48817	5.66238	5.41048
Up	ENSG00000235823	1.05625	0.019	OLMALINC	10q24.31	lncRNA	7.2912	6.8914	6.15538	6.02804
Up	ENSG00000136689	1.05252	2.28e-05	IL1RN	2q14.1	protein_coding	8.60053	8.45685	7.58106	7.40085
Up	ENSG00000182580	1.05198	9.01e-08	EPHB3	3q27.1	protein_coding	9.87734	9.45304	8.7181	8.54883
Up	ENSG00000214049	1.05015	6.02e-17	UCA1	19p13.12	lncRNA	11.1128	10.9228	10.0312	9.9134
Up	ENSG00000171621	1.04676	0.00015	SPSB1	1p36.22	protein_coding	8.54947	8.17586	7.3782	7.31394
Up	ENSG00000100246	1.04641	0.0643	DNAL4	22q13.1	protein_coding	6.76643	6.43553	5.41185	5.81671
Up	ENSG00000187193	1.04581	3.62e-09	MT1X	16q13	protein_coding	10.2996	9.88468	8.99669	9.135
Up	ENSG00000141738	1.04338	4.01e-06	GRB7	17q12	protein_coding	8.78842	8.71052	7.78845	7.64827
Up	ENSG00000143630	1.04216	0.0401	HCN3	1q22	protein_coding	7.06379	6.60401	5.7848	5.93791
Up	ENSG00000068137	1.04078	1.06e-07	PLEKHH3	17q21.2	protein_coding	9.65942	9.34302	8.58288	8.36218
Up	ENSG00000148344	1.03772	1e-13	PTGES	9q34.11	protein_coding	10.3827	10.2524	9.27465	9.29785
Up	ENSG00000139835	1.03675	0.0145	GRTP1	13q34	protein_coding	7.19225	7.15284	6.06162	6.28726
Up	ENSG00000116701	1.0343	0.00784	NCF2	1q25.3	protein_coding	7.98998	7.40181	6.91427	6.49115
Up	ENSG00000196639	1.03343	0.000539	HRH1	3p25.3	protein_coding	8.25316	7.97535	7.21357	6.99436
Up	ENSG00000110455	1.03293	0.0167	ACCS	11p11.2	protein_coding	7.67518	7.03984	6.27719	6.50691
Up	ENSG00000178726	1.03104	9.53e-20	THBD	20p11.21	protein_coding	11.3044	11.3524	10.379	10.2151
Up	ENSG00000107864	1.02912	0.0321	CPEB3	10q23.32	protein_coding	6.82044	6.94259	5.96133	5.84178
Up	ENSG00000186472	1.02806	0.0394	PCLO	7q21.11	protein_coding	7.47924	6.72591	6.3583	5.93791
Up	ENSG00000078114	1.02739	8.26e-05	NEBL	10p12.31	protein_coding	8.88029	8.47435	7.81167	7.52986
Up	ENSG00000164292	1.02275	2.58e-23	RHOBTB3	5q15	protein_coding	12.7277	12.5797	11.7234	11.5377
Up	ENSG00000154856	1.02083	0.00861	APCDD1	18p11.22	protein_coding	8.08682	7.42899	6.98748	6.58322
Up	ENSG00000090661	1.02026	0.000976	CERS4	19p13.2	protein_coding	7.96021	7.91894	7.04741	6.82869
Up	ENSG00000103145	1.0154	0.00191	HCFC1R1	16p13.3	protein_coding	7.78792	7.7496	6.73149	6.82869
Up	ENSG00000115844	1.01486	0.0321	DLX2	2q31.1	protein_coding	7.66045	6.95511	6.63061	6.04972
Up	ENSG00000112406	1.01145	0.000291	HECA	6q24.1	protein_coding	8.5928	8.31835	7.65996	7.24043
Up	ENSG00000179981	1.00982	0.0529	TSHZ1	18q22.3	protein_coding	6.97131	6.5555	5.89764	5.73877
Up	ENSG00000168209	1.00839	6.67e-09	DDIT4	10q22.1	protein_coding	9.97285	9.66221	8.80457	8.84383
Up	ENSG00000157379	1.00805	0.0022	DHRS1	14q12	protein_coding	8.41989	7.84014	7.02771	7.30495
Up	ENSG00000185885	1.00759	4.06e-07	IFITM1	11p15.5	protein_coding	9.28508	9.07413	8.18957	8.1825
Up	ENSG00000189221	1.00003	2.36e-05	MAOA	Xp11.3	protein_coding	8.88663	8.70311	7.95416	7.64827
Down	ENSG00000259132	-6.85055	0.0019		14q11.2	protein_coding	2	2	5.34974	3.57338
Down	ENSG00000115590	-5.15353	0.0263	IL1R2	2q11.2	protein_coding	2	2.34259	4.51335	4.50919
Down	ENSG00000182667	-4.97611	0.0412	NTM	11q25	protein_coding	2	2.34259	4.77204	3.79494
Down	ENSG00000239704	-4.93979	0.0661	CDRT4	17p12	protein_coding	2.33293	2	2.53458	5.11387
Down	ENSG00000257453	-4.35887	0.0306		12q21.2	lncRNA	2	2.61924	5.44194	2.99132
Down	ENSG00000255439	-3.89763	0.0341		16p11.2	protein_coding	2.83084	2	3.08495	5.53867
Down	ENSG00000185862	-3.7971	0.00422	EVI2B ENSG00000185862	17q11.2	protein_coding	2.83084	2.34259	4.95006	5.15446
Down	ENSG00000148677	-3.71799	1.05e-05	ANKRD1	10q23.31	protein_coding	2.83084	3.38305	5.76113	6.30539
Down	ENSG00000162614	-3.53411	0.000702	NEXN	1p31.1	protein_coding	2.33293	3.38305	5.41185	5.68437
Down	ENSG00000170558	-3.1565	1.38e-08	CDH2	18q12.1	protein_coding	3.49416	4.54216	6.93557	6.92567
Down	ENSG00000267740	-3.05857	0.000886		19p13.3	protein_coding	3.62133	3.05112	6.31018	5.07211
Down	ENSG00000019186	-3.01295	0.0458	CYP24A1	20q13.2	protein_coding	2.33293	3.05112	4.95006	4.30802
Down	ENSG00000284194	-2.89233	0.0812	SCO2	22q13.33	protein_coding	2	3.22661	4.56893	4.57047
Down	ENSG00000115008	-2.87923	0.00905	IL1A	2q14.1	protein_coding	3.20029	3.05112	4.67406	5.71183
Down	ENSG00000258677	-2.84283	0.0966		8q21.11	protein_coding	3.20029	2	4.56893	4.4452
Down	ENSG00000276107	-2.79679	0.00115	THBS1-IT1	15q14	lncRNA	3.3547	3.52418	5.55636	5.81671
Down	ENSG00000067798	-2.73794	7.48e-05	NAV3	12q21.2	protein_coding	3.62133	4.07601	6.00229	6.40967
Down	ENSG00000128510	-2.65205	0.000456	CPA4	7q32.2	protein_coding	5.00152	6.24475	8.21593	8.40065
Down	ENSG00000092969	-2.57397	1.45e-09	TGFB2	1q41	protein_coding	4.56849	5.41267	7.42413	7.51435
Down	ENSG00000137801	-2.44385	1.4e-20	THBS1	15q14	protein_coding	11.7446	12.2086	14.37	14.5027
Down	ENSG00000175592	-2.26261	6.95e-08	FOSL1	11q13.1	protein_coding	8.76451	9.51143	11.3821	11.4963
Down	ENSG00000128271	-2.23175	0.0367	ADORA2A	22q11.23	protein_coding	3.3547	3.52418	4.90757	5.41048
Down	ENSG00000164484	-2.17299	0.00311	TMEM200A	6q23.1	protein_coding	3.3547	5.13306	6.19125	6.6837
Down	ENSG00000229563	-2.10175	0.0014	LINC01204	Xp11.3	lncRNA	4.04085	4.60707	6.29378	6.13332
Down	ENSG00000183688	-2.08458	0.00484	RFLNB	17p13.3	protein_coding	3.94684	4.24868	5.87576	5.93791
Down	ENSG00000138623	-2.01806	0.000879	SEMA7A	15q24.1	protein_coding	4.21226	4.94501	6.31018	6.58322
Down	ENSG00000250072	-1.99961	0.0909	SH3TC2-DT	5q32	lncRNA	3.62133	3.22661	4.86379	5.07211
Down	ENSG00000117525	-1.99313	1.22e-10	F3	1p21.3	protein_coding	10.2352	10.7981	12.5045	12.5631
Down	ENSG00000135318	-1.98747	0.00077	NT5E	6q14.3	protein_coding	6.79369	7.70582	9.08035	9.45639
Down	ENSG00000283228	-1.89522	0.0141		2q23.3	protein_coding	4.56849	4.24868	6.5774	5.37657
Down	ENSG00000285283	-1.89447	0.00635		11p13	protein_coding	3.94684	5.0883	6.60425	6.00603
Down	ENSG00000135074	-1.89129	0.00994	ADAM19	5q33.3	protein_coding	6.78012	7.89964	9.12739	9.47654
Down	ENSG00000104856	-1.89023	0.00295	RELB	19q13.32	protein_coding	4.68953	4.40287	6.09986	6.3928
Down	ENSG00000107984	-1.88301	4.35e-37	DKK1	10q21.1	protein_coding	8.7576	9.17123	10.8379	10.8683
Down	ENSG00000143631	-1.86984	3.93e-27	FLG	1q21.3	protein_coding	8.15146	7.84014	9.87867	9.83753
Down	ENSG00000167601	-1.86554	6.6e-18	AXL	19q13.2	protein_coding	7.36575	8.00576	9.50762	9.62111
Down	ENSG00000124225	-1.85224	1.03e-18	PMEPA1	20q13.31	protein_coding	7.47924	8.05311	9.52879	9.71907
Down	ENSG00000109321	-1.81311	3.98e-07	AREG ENSG00000109321	4q13.3	protein_coding	6.00497	6.71123	7.80011	8.45446
Down	ENSG00000078401	-1.73118	0.0123	EDN1	6p24.1	protein_coding	4.50393	4.47419	5.94041	6.11287
Down	ENSG00000139211	-1.68837	1.15e-15	AMIGO2	12q13.11	protein_coding	7.72559	8.35188	9.64488	9.83909
Down	ENSG00000134363	-1.6871	4.64e-05	FST	5q11.2	protein_coding	9.78528	10.4142	11.6443	11.9716
Down	ENSG00000149798	-1.60654	9.06e-05	CDC42EP2	11q13.1	protein_coding	5.75055	5.87477	7.09552	7.56792
Down	ENSG00000255248	-1.58766	0.0561	MIR100HG	11q24.1	lncRNA	4.04085	4.60707	5.47141	5.96098
Down	ENSG00000020577	-1.57488	0.000435	SAMD4A	14q22.2	protein_coding	5.37081	5.70725	7.02771	7.0492
Down	ENSG00000241749	-1.55377	0.0112	RPSAP52 ENSG00000241749	12q14.3	transcribed_processed_pseudogene	4.95399	4.78591	6.29378	6.28726
Down	ENSG00000165449	-1.53854	0.0547	SLC16A9 ENSG00000165449	10q21.2	protein_coding	4.74644	4.07601	5.66238	5.93791
Down	ENSG00000154734	-1.53258	6.55e-07	ADAMTS1	21q21.3	protein_coding	7.10789	6.45329	8.45596	8.16274
Down	ENSG00000138772	-1.53167	2.51e-13	ANXA3	4q21.21	protein_coding	7.65302	8.1812	9.48432	9.4277
Down	ENSG00000163297	-1.52228	0.000942	ANTXR2	4q21.21	protein_coding	5.40656	6.09441	6.95656	7.48282
Down	ENSG00000100311	-1.52192	0.000965	PDGFB	22q13.1	protein_coding	5.37081	5.64679	6.97725	6.92567
Down	ENSG00000285901	-1.51186	0.00826		12p13.32	protein_coding	5.21821	4.94501	6.63061	6.3233
Down	ENSG00000272410	-1.50573	0.0224		3p25.3	protein_coding	4.63028	5.0421	6.42005	5.98368
Down	ENSG00000238266	-1.45377	0.0139	LINC00707	10p14	lncRNA	4.90483	5.17648	6.34244	6.42634
Down	ENSG00000125384	-1.44222	0.000619	PTGER2	14q22.1	protein_coding	5.60426	6.09441	7.17827	7.31394
Down	ENSG00000122254	-1.44139	0.000105	HS3ST2	16p12.2	protein_coding	5.95755	6.20337	7.46865	7.47483
Down	ENSG00000125538	-1.43981	0.00158	IL1B	2q14.1	protein_coding	5.60426	6.47084	7.12363	7.77732
Down	ENSG00000135919	-1.43694	3.11e-05	SERPINE2	2q36.1	protein_coding	6.15965	6.92996	8.03533	7.94865
Down	ENSG00000057019	-1.43336	2.27e-27	DCBLD2	3q12.1	protein_coding	9.85649	10.232	11.4489	11.5223
Down	ENSG00000189410	-1.42934	0.059	SH2D5	1p36.12	protein_coding	4.74644	4.47419	5.68771	6.07108
Down	ENSG00000259330	-1.42451	5.61e-11	INAFM2	15q15.1	protein_coding	7.80141	8.21803	9.24083	9.60656
Down	ENSG00000118503	-1.423	0.000613	TNFAIP3	6q23.3	protein_coding	6.02811	5.76528	7.09552	7.41762
Down	ENSG00000198768	-1.4031	0.000474	APCDD1L	20q13.32	protein_coding	5.83169	6.0484	7.21357	7.35805
Down	ENSG00000050344	-1.37402	4.79e-07	NFE2L3	7p15.2	protein_coding	7.15069	7.92532	8.82184	9.05686
Down	ENSG00000117877	-1.37145	5.42e-09	POLR1G	19q13.32	protein_coding	7.52061	8.16512	9.17966	9.28648
Down	ENSG00000241978	-1.37034	7.62e-07	NA	NANA	NA	7.23265	8.01774	8.83889	9.19945
Down	ENSG00000179598	-1.35547	0.00614	PLD6	17p11.2	protein_coding	5.2579	5.97653	6.89264	6.99436
Down	ENSG00000179242	-1.35222	0.00538	CDH4	20q13.33	protein_coding	5.33414	5.92655	6.84841	7.02751
Down	ENSG00000157111	-1.35166	0.0098	TMEM171	5q13.2	protein_coding	5.1354	5.87477	6.73149	6.9139
Down	ENSG00000158125	-1.34522	0.000797	XDH	2p23.1	protein_coding	5.85776	6.20337	7.23091	7.42593
Down	ENSG00000244405	-1.33011	0.000726	ETV5	3q27.2	protein_coding	6.02811	6.39934	7.26496	7.71763
Down	ENSG00000048052	-1.3235	6.84e-10	HDAC9	7p21.1	protein_coding	7.68249	7.7851	8.90518	9.16758
Down	ENSG00000231131	-1.30989	5.95e-05	LNCAROD	10q21.1	lncRNA	6.71031	6.5053	8.03533	7.71763
Down	ENSG00000139174	-1.30461	0.0205	PRICKLE1	12q12	protein_coding	5.33414	5.33816	6.3264	6.75141
Down	ENSG00000225383	-1.301	0.0592	SFTA1P	10p14	lncRNA	4.68953	5.13306	6.22624	5.98368
Down	ENSG00000242515	-1.29613	0.0984	UGT1A10	2q37.1	protein_coding	4.63028	4.66918	5.73707	5.86642
Down	ENSG00000179431	-1.28957	1.16e-13	FJX1	11p13	protein_coding	8.52528	8.94513	9.99611	10.0661
Down	ENSG00000111012	-1.28479	0.00071	CYP27B1	12q14.1	protein_coding	6.15965	6.45329	7.33877	7.74446
Down	ENSG00000169247	-1.27919	0.000424	SH3TC2	5q32	protein_coding	6.15965	6.63546	7.56064	7.74446
Down	ENSG00000183722	-1.25515	0.0039	LHFPL6	13q14.11	protein_coding	5.75055	6.09441	7.05716	7.20223
Down	ENSG00000185697	-1.24278	7.33e-05	MYBL1	8q13.1	protein_coding	6.60653	6.96753	7.89559	8.11726
Down	ENSG00000120875	-1.22968	4.33e-10	DUSP4	8p12	protein_coding	8.10325	8.54231	9.4987	9.61567
Down	ENSG00000143469	-1.21682	0.0746	SYT14	1q32.2	protein_coding	4.68953	5.67734	6.13711	6.61265
Down	ENSG00000173391	-1.21501	0.0569	OLR1	12p13.2	protein_coding	4.95399	5.33816	6.37399	6.17337
Down	ENSG00000186340	-1.2121	3.21e-08	THBS2	6q27	protein_coding	7.64556	7.81974	8.83039	9.02711
Down	ENSG00000157168	-1.20946	4.71e-18	NRG1	8p12	protein_coding	9.91351	10.3338	11.3253	11.3647
Down	ENSG00000111057	-1.2008	0.00393	KRT18	12q13.13	protein_coding	11.1698	11.821	12.6513	12.8076
Down	ENSG00000006327	-1.20076	6.37e-17	TNFRSF12A	16p13.3	protein_coding	9.87734	10.3254	11.3303	11.3017
Down	ENSG00000171877	-1.20036	0.00347	FRMD5	15q15.3	protein_coding	6.02811	6.8651	7.47594	7.84087
Down	ENSG00000115414	-1.19676	1.98e-08	FN1	2q35	protein_coding	7.73265	7.81974	8.87242	9.04071
Down	ENSG00000105976	-1.19289	3.62e-11	MET	7q31.2	protein_coding	9.1199	9.5655	10.3535	10.719
Down	ENSG00000119326	-1.1882	4.32e-05	CTNNAL1	9q31.3	protein_coding	10.0652	10.5607	11.4936	11.5453
Down	ENSG00000099250	-1.16708	7.62e-09	NRP1	10p11.22	protein_coding	8.05338	8.4212	9.30361	9.50035
Down	ENSG00000181026	-1.16686	1.17e-08	AEN	15q26.1	protein_coding	8.16718	8.68819	9.54274	9.67092
Down	ENSG00000131370	-1.16218	0.0912	SH3BP5	3p25.1	protein_coding	4.68953	5.64679	6.24342	6.3928
Down	ENSG00000041982	-1.16198	3.71e-29	TNC	9q33.1	protein_coding	10.4149	10.5	11.6354	11.5996
Down	ENSG00000163235	-1.15099	1.18e-06	TGFA ENSG00000163235	2p13.3	protein_coding	7.68249	7.93799	8.74851	9.13246
Down	ENSG00000117069	-1.14841	0.0447	ST6GALNAC5	1p31.1	protein_coding	5.1774	6.58802	7.05716	7.23098
Down	ENSG00000140859	-1.14472	2.56e-09	KIFC3	16q21	protein_coding	8.11411	8.44802	9.41965	9.42977
Down	ENSG00000138134	-1.13885	0.00484	STAMBPL1	10q23.31	protein_coding	6.00497	6.57185	7.40135	7.42593
Down	ENSG00000185022	-1.13029	0.000238	MAFF	22q13.1	protein_coding	6.88523	6.82474	7.85703	8.05431
Down	ENSG00000204856	-1.12724	0.000621	FAM216A	12q24.11	protein_coding	6.59108	7.16367	8.06463	7.94287
Down	ENSG00000133816	-1.12138	5.48e-09	MICAL2	11p15.3	protein_coding	8.0813	8.11021	9.24936	9.16013
Down	ENSG00000188549	-1.11498	1.11e-15	CCDC9B	15q15.1	protein_coding	9.91507	9.78651	10.8057	11.1074
Down	ENSG00000140931	-1.11183	0.0136	CMTM3	16q22.1	protein_coding	5.80515	6.18223	7.08603	7.0492
Down	ENSG00000222041	-1.10578	2.5e-05	CYTOR	2p11.2	lncRNA	7.22266	7.59818	8.43741	8.57896
Down	ENSG00000232445	-1.09596	0.00939	EMSLR	7q22.1	lncRNA	6.00497	6.3809	7.14208	7.36671
Down	ENSG00000125378	-1.07635	0.026	BMP4	14q22.2	protein_coding	5.72246	6.0484	6.81432	7.01655
Down	ENSG00000171310	-1.06661	0.00104	CHST11	12q23.3	protein_coding	6.72455	7.3834	8.12614	8.1427
Down	ENSG00000150630	-1.06463	0.0595	VEGFC	4q34.3	protein_coding	5.40656	5.67734	6.49371	6.59801
Down	ENSG00000143322	-1.06207	1.3e-09	ABL2	1q25.2	protein_coding	8.43295	8.63471	9.55484	9.62653
Down	ENSG00000261373	-1.05208	7.62e-07	VPS9D1-AS1	16q24.3	lncRNA	7.89877	8.26404	9.10641	9.16013
Down	ENSG00000111799	-1.05143	3.92e-15	COL12A1	6q14.1	protein_coding	9.45904	9.52409	10.6077	10.4665
Down	ENSG00000102312	-1.04838	2.15e-07	PORCN	Xp11.23	protein_coding	8.0813	8.26404	9.10406	9.31585
Down	ENSG00000134954	-1.04158	4.35e-10	ETS1	11q24.3	protein_coding	8.60823	8.68067	9.62207	9.73421
Down	ENSG00000181458	-1.03224	0.0155	TMEM45A	3q12.2	protein_coding	6.05088	6.36222	7.14208	7.26844
Down	ENSG00000145632	-1.0296	9.53e-20	PLK2	5q11.2	protein_coding	10.1228	10.2562	11.2256	11.2102
Down	ENSG00000157350	-1.02279	0.0706	ST3GAL2	16q22.1	protein_coding	5.37081	6.00089	6.79113	6.56828
Down	ENSG00000151746	-1.02258	0.00299	BICD1	12p11.21	protein_coding	6.63695	6.7691	7.59451	7.79668
Down	ENSG00000213412	-1.0173	0.0275	HNRNPA1P33	10q11.22	processed_pseudogene	6.13854	5.90089	6.97725	7.01655
